# Supplementary material for: Monitoring Stimulated Darkening from UV-C Light on Different Bean Genotypes by NMR Spectroscopy
Source: Molecules. 2022 Mar 23;27(7):2060. doi: 10.3390/molecules27072060 (PMC9000581; doi:10.3390/molecules27072060)
Supplement: Supplementary file 1 [file molecules-27-02060-s001.zip]

Archive with 1 entries (1 files):
- molecules-1633418-supplementary.pdf
